# Supplementary material for: Talaroacids A–D and Talaromarane A, Diterpenoids with Anti-Inflammatory Activities from Mangrove Endophytic Fungus Talaromyces sp. JNQQJ-4
Source: Int J Mol Sci. 2024 Jun 18;25(12):6691. doi: 10.3390/ijms25126691 (PMC11204306; doi:10.3390/ijms25126691)
Supplement: Supplementary file 1 [file ijms-25-06691-s001.zip]

Archive with 1 entries (1 files):
- ijms-3050304-supplementary.pdf
